# Supplementary material for: Survey of haemosporidian parasite infections in an endangered high alpine bird
Source: Parasit Vectors. 2023 Feb 14;16:67. doi: 10.1186/s13071-023-05667-7 (PMC9926756; doi:10.1186/s13071-023-05667-7)
Supplement: Supplementary file 1 — Additional file 1: Dataset S1. Brown-capped Rosy-Finch capture data show individual birds by their USGS band number. For each bird, information on their sex, sampling location, the elevation of sampling (in meters), year and month of capture, infection status, and haemosporidian lineage(s) (if applicable). [file 13071_2023_5667_MOESM1_ESM.csv]

band.number	species	sex	site	avg.elevation	month	year	infection	leucocytozoon	haemoproteus	plasmodium	sequenced	lineage_1	lineage_2	lineage_3
2441-87541	BCRF	F	SACR	3900	June	2018	0	0	0	0	N/A	N/A	N/A	N/A
2441-87542	BCRF	F	SACR	3900	June	2018	0	0	0	0	N/A	N/A	N/A	N/A
2441-87543	BCRF	M	SACR	3900	June	2018	0	0	0	0	N/A	N/A	N/A	N/A
2441-87544	BCRF	M	SACR	3900	June	2018	0	0	0	0	N/A	N/A	N/A	N/A
2441-87545	BCRF	M	SACR	3900	June	2018	0	0	0	0	N/A	N/A	N/A	N/A
2441-87546	BCRF	M	SACR	3900	June	2018	0	0	0	0	N/A	N/A	N/A	N/A
2441-87547	BCRF	F	SACR	3900	June	2018	0	0	0	0	N/A	N/A	N/A	N/A
2441-87548	BCRF	F	SAWA	3900	June	2018	1	1	0	0	YES	L_SETCOR05	N/A	N/A
2441-87549	BCRF	F	SAWA	3900	June	2018	0	0	0	0	N/A	N/A	N/A	N/A
2441-87550	BCRF	M	SAWA	3900	June	2018	0	0	0	0	N/A	N/A	N/A	N/A
2441-87551	BCRF	M	SAWA	3900	June	2018	0	0	0	0	N/A	N/A	N/A	N/A
2441-87552	BCRF	M	SAWA	3900	June	2018	0	0	0	0	N/A	N/A	N/A	N/A
2441-87553	BCRF	F	SAWA	3900	June	2018	0	0	0	0	N/A	N/A	N/A	N/A
2441-87554	BCRF	M	SAWA	3900	June	2018	0	0	0	0	N/A	N/A	N/A	N/A
2441-87555	BCRF	M	SAWA	3900	June	2018	0	0	0	0	N/A	N/A	N/A	N/A
2441-87556	BCRF	F	SAWA	3900	June	2018	0	0	0	0	N/A	N/A	N/A	N/A
2441-87557	BCRF	M	SAJU	3977	July	2018	0	0	0	0	N/A	N/A	N/A	N/A
2441-87559	BCRF	M	SAJU	3977	July	2018	0	0	0	0	N/A	N/A	N/A	N/A
2441-87560	BCRF	M	SAJU	3977	July	2018	0	0	0	0	N/A	N/A	N/A	N/A
2441-87561	BCRF	M	SAJU	3977	July	2018	0	0	0	0	N/A	N/A	N/A	N/A
2441-87562	BCRF	M	SAJU	3977	July	2018	1	1	1	0	YES	H_PASILI01	L_COLBF25	N/A
2441-87563	BCRF	M	SAJU	3977	July	2018	0	0	0	0	N/A	N/A	N/A	N/A
2441-87564	BCRF	M	SAJU	3977	July	2018	1	1	0	0	YES	L_CATUST14	N/A	N/A
2441-87565	BCRF	M	SAJU	3977	July	2018	0	0	0	0	N/A	N/A	N/A	N/A
2441-87566	BCRF	M	SAJU	3977	July	2018	0	0	0	0	N/A	N/A	N/A	N/A
2441-87567	BCRF	F	SAJU	3977	July	2018	0	0	0	0	N/A	N/A	N/A	N/A
2441-87568	BCRF	M	SAJU	3977	July	2018	0	0	0	0	N/A	N/A	N/A	N/A
2441-87569	BCRF	M	SAJU	3977	July	2018	0	0	0	0	N/A	N/A	N/A	N/A
2441-87570	BCRF	F	SAJU	3977	July	2018	0	0	0	0	N/A	N/A	N/A	N/A
2441-87571	BCRF	F	SAJU	3977	July	2018	0	0	0	0	N/A	N/A	N/A	N/A
2441-87572	BCRF	M	SAJU	3977	July	2018	0	0	0	0	N/A	N/A	N/A	N/A
2441-87574	BCRF	M	SAJU	3977	July	2018	0	0	0	0	N/A	N/A	N/A	N/A
2441-87575	BCRF	M	SAJU	3977	July	2018	0	0	0	0	N/A	N/A	N/A	N/A
2441-87576	BCRF	M	SAJU	3977	July	2018	0	0	0	0	N/A	N/A	N/A	N/A
2441-87577	BCRF	M	SAJU	3977	July	2018	0	0	0	0	N/A	N/A	N/A	N/A
2441-87578	BCRF	M	SAJU	3977	July	2018	0	0	0	0	N/A	N/A	N/A	N/A
2441-87580	BCRF	M	SAJU	3977	July	2018	0	0	0	0	N/A	N/A	N/A	N/A
2441-87581	BCRF	F	SAJU	3977	July	2018	0	0	0	0	N/A	N/A	N/A	N/A
2441-87585	BCRF	M	SAJU	3977	July	2018	0	0	0	0	N/A	N/A	N/A	N/A
2441-87586	BCRF	F	SAJU	3977	July	2018	0	0	0	0	N/A	N/A	N/A	N/A
2441-87587	BCRF	M	SAJU	3977	July	2018	0	0	0	0	N/A	N/A	N/A	N/A
2791-70504	BCRF	M	SAJU	3977	July	2018	1	1	0	0	YES	L_CATUST14	N/A	N/A
2791-70505	BCRF	M	SAJU	3977	July	2018	0	0	0	0	N/A	N/A	N/A	N/A
2791-70506	BCRF	M	SAJU	3977	July	2018	0	0	0	0	N/A	N/A	N/A	N/A
2791-70512	BCRF	F	SAJU	3977	July	2018	0	0	0	0	N/A	N/A	N/A	N/A
2791-70514	BCRF	F	RAMP	4148	July	2018	0	0	0	0	N/A	N/A	N/A	N/A
2791-70515	BCRF	M	RAMP	4148	July	2018	0	0	0	0	N/A	N/A	N/A	N/A
2791-70520	BCRF	M	RAMP	4148	July	2018	0	0	0	0	N/A	N/A	N/A	N/A
2791-70521	BCRF	M	RAMP	4148	July	2018	0	0	0	0	N/A	N/A	N/A	N/A
2791-70522	BCRF	M	RAMP	4148	July	2018	0	0	0	0	N/A	N/A	N/A	N/A
2791-70523	BCRF	M	RAMP	4148	July	2018	0	0	0	0	N/A	N/A	N/A	N/A
2791-70524	BCRF	M	RAMP	4148	July	2018	0	0	0	0	N/A	N/A	N/A	N/A
2791-70525	BCRF	F	RAMP	4148	July	2018	0	0	0	0	N/A	N/A	N/A	N/A
2791-70526	BCRF	M	RAMP	4148	July	2018	0	0	0	0	N/A	N/A	N/A	N/A
2791-70527	BCRF	M	RAMP	4148	July	2018	0	0	0	0	N/A	N/A	N/A	N/A
2791-70528	BCRF	M	RAMP	4148	July	2018	0	0	0	0	N/A	N/A	N/A	N/A
2791-70529	BCRF	M	RAMP	4148	July	2018	0	0	0	0	N/A	N/A	N/A	N/A
2791-70533	BCRF	M	RAMP	4148	July	2018	0	0	0	0	N/A	N/A	N/A	N/A
2791-70534	BCRF	M	RAMP	4148	July	2018	0	0	0	0	N/A	N/A	N/A	N/A
2791-70535	BCRF	M	RAMP	4148	July	2018	0	0	0	0	N/A	N/A	N/A	N/A
2791-70536	BCRF	F	RAMP	4148	July	2018	0	0	0	0	N/A	N/A	N/A	N/A
2791-70537	BCRF	M	RAMP	4148	July	2018	0	0	0	0	N/A	N/A	N/A	N/A
2791-70538	BCRF	M	RAMP	4148	July	2018	0	0	0	0	N/A	N/A	N/A	N/A
2791-70544	BCRF	M	NESU	3594	July	2018	0	0	0	0	N/A	N/A	N/A	N/A
2791-70545	BCRF	M	NESU	3594	July	2018	0	0	0	0	N/A	N/A	N/A	N/A
2791-70546	BCRF	M	NESU	3594	July	2018	0	0	0	0	N/A	N/A	N/A	N/A
2791-70547	BCRF	F	NESU	3594	July	2018	1	1	0	0	YES	L_CB1	N/A	N/A
2791-70548	BCRF	M	NESU	3594	July	2018	0	0	0	0	N/A	N/A	N/A	N/A
2791-70549	BCRF	M	NESU	3594	July	2018	1	1	0	0	YES	L_COLBF03	N/A	N/A
2791-70550	BCRF	M	NESU	3594	July	2018	0	0	0	0	N/A	N/A	N/A	N/A
2791-70551	BCRF	M	NESU	3594	July	2018	1	1	1	0	YES	L_CB1	L_COLBF25	H_PASILI01
2791-70552	BCRF	F	NESU	3594	July	2018	0	0	0	0	N/A	N/A	N/A	N/A
2791-70553	BCRF	M	NESU	3594	July	2018	0	0	0	0	N/A	N/A	N/A	N/A
2791-70554	BCRF	M	NESU	3594	July	2018	0	0	0	0	N/A	N/A	N/A	N/A
2791-70556	BCRF	M	NESU	3594	July	2018	0	0	0	0	N/A	N/A	N/A	N/A
2791-70557	BCRF	M	NESU	3594	July	2018	0	0	0	0	N/A	N/A	N/A	N/A
2791-70558	BCRF	M	NESU	3594	July	2018	0	0	0	0	N/A	N/A	N/A	N/A
2791-70559	BCRF	F	NESU	3594	July	2018	1	1	0	0	YES	L_CB1	N/A	N/A
2791-70560	BCRF	M	NESU	3594	July	2018	0	0	0	0	N/A	N/A	N/A	N/A
2791-70561	BCRF	M	NESU	3594	July	2018	0	0	0	0	N/A	N/A	N/A	N/A
2791-70562	BCRF	F	NESU	3594	July	2018	0	0	0	0	N/A	N/A	N/A	N/A
2791-70563	BCRF	M	NESU	3594	July	2018	0	0	0	0	N/A	N/A	N/A	N/A
2791-70564	BCRF	M	NESU	3594	July	2018	1	1	0	0	YES	L_JUHYE05	N/A	N/A
2791-70601	BCRF	M	NESU	3594	July	2018	0	0	0	0	N/A	N/A	N/A	N/A
2791-70604	BCRF	M	NESU	3594	July	2018	0	0	0	0	N/A	N/A	N/A	N/A
2791-70605	BCRF	M	NESU	3594	July	2018	0	0	0	0	N/A	N/A	N/A	N/A
2791-70614	BCRF	F	FLTO	3513	July	2018	0	0	0	0	N/A	N/A	N/A	N/A
2791-70615	BCRF	F	FLTO	3513	July	2018	1	0	1	0	YES	H_PASILI01	N/A	N/A
2791-70616	BCRF	F	FLTO	3513	July	2018	0	0	0	0	N/A	N/A	N/A	N/A
2791-70617	BCRF	F	FLTO	3513	July	2018	0	0	0	0	N/A	N/A	N/A	N/A
2791-70618	BCRF	M	FLTO	3513	July	2018	0	0	0	0	N/A	N/A	N/A	N/A
2791-70619	BCRF	F	FLTO	3513	July	2018	0	0	0	0	N/A	N/A	N/A	N/A
2791-70622	BCRF	F	FLTO	3513	July	2018	0	0	0	0	N/A	N/A	N/A	N/A
2791-70624	BCRF	M	FLTO	3513	July	2018	0	0	0	0	N/A	N/A	N/A	N/A
2791-70625	BCRF	F	FLTO	3513	July	2018	0	0	0	0	N/A	N/A	N/A	N/A
2791-70628	BCRF	F	FLTO	3513	July	2018	0	0	0	0	N/A	N/A	N/A	N/A
2791-70629	BCRF	M	FLTO	3513	July	2018	0	0	0	0	N/A	N/A	N/A	N/A
2791-70632	BCRF	F	FLTO	3513	July	2018	0	0	0	0	N/A	N/A	N/A	N/A
2791-70633	BCRF	M	FLTO	3513	July	2018	1	0	1	0	YES	H_PASILI01	N/A	N/A
2791-70634	BCRF	M	FLTO	3513	July	2018	0	0	0	0	N/A	N/A	N/A	N/A
2791-70635	BCRF	F	FLTO	3513	July	2018	0	0	0	0	N/A	N/A	N/A	N/A
2791-70637	BCRF	F	FLTO	3513	July	2018	0	0	0	0	N/A	N/A	N/A	N/A
2791-70638	BCRF	M	FLTO	3513	July	2018	0	0	0	0	N/A	N/A	N/A	N/A
2791-70639	BCRF	F	FLTO	3513	July	2018	1	1	1	0	YES	H_PASILI01	L_COLBF03	L_COLBF04
